# Supplementary material for: Updated checklist of the Michigan (USA) caddisflies, with regional and habitat affinities
Source: Zookeys. 2018 Jan 17;(730):57–74. doi: 10.3897/zookeys.730.21776 (PMC5799788; doi:10.3897/zookeys.730.21776)
Supplement: Supplementary material 1 — Data file for new state records [file zookeys-730-057-s001.xlsx]

## Sheet: Sheet1
Genus	Species	Author, Date	Kingdom	Phylum	Class	Order	Family	Abundance	State	County	Locality	Latitude	Longitude	Collection date	Collector	Deposition	Deposition number
Ceraclea	albosticta	Hagen, 1861	Animalia	Arthropoda	Insecta	Trichoptera	Leptoceridae	2	Michigan	Benzie	Lake Michigan	?	?	1981-07-09	Rodgers, FNU	Hillsdale College Insect Collection	HCIC0003323
Ceraclea	alces	Ross, 1941	Animalia	Arthropoda	Insecta	Trichoptera	Leptoceridae	1	Michigan	Osceola	Beebe Creek, 20 Mile Road / CR 115	44.1	-85.2583	2010-07-06	D.C. Houghton, et al.	Hillsdale College Insect Collection	UMSP000053611
Ceraclea	ancylus	(Vorhies, 1909)	Animalia	Arthropoda	Insecta	Trichoptera	Leptoceridae	6	Michigan	Schoolcraft	Manistique River, MI 77, near Germfask	46.2333	-85.9333	2011-07-15	D.C. Houghton, et al.	Hillsdale College Insect Collection	UMSP000056962
Ceraclea	ancylus	(Vorhies, 1909)	Animalia	Arthropoda	Insecta	Trichoptera	Leptoceridae	1	Michigan	Gogebic	Presque Isle River, Nawadaha Falls, South Boundary Trail, Porcupine Mountains State Park	46.7	-89.9667	2011-07-17	D.C. Houghton, et al.	Hillsdale College Insect Collection	HCIC0000014
Ceraclea	ancylus	(Vorhies, 1909)	Animalia	Arthropoda	Insecta	Trichoptera	Leptoceridae	1	Michigan	Marquette	Ives Lake, at Stonehouse, Huron Mountains Club	46.85	87.8667	2015-06-28	D.C. Houghton, et al.	Hillsdale College Insect Collection	HCIC150089
Ceraclea	ancylus	(Vorhies, 1909)	Animalia	Arthropoda	Insecta	Trichoptera	Leptoceridae	1	Michigan	Marquette	Nelson Creek, MI 94, near Dukes	46.35	-87.2	2011-07-16	D.C. Houghton, et al.	Hillsdale College Insect Collection	UMSP000055269
Ceraclea	ancylus	(Vorhies, 1909)	Animalia	Arthropoda	Insecta	Trichoptera	Leptoceridae	2	Michigan	Alger	Slapneck Creek, MI 94, near Dixon	46.3333	-86.8917	2011-07-16	D.C. Houghton, et al.	Hillsdale College Insect Collection	UMSP000055426
Holocentropus	milaca	Etnier, 1968	Animalia	Arthropoda	Insecta	Trichoptera	Polycentropodidae	31	Michigan	Arenac	Lake Huron, Saginaw Bay, Palmer Road	43.9167	-83.5833	1994-08-23	P.L. Hudson	Hillsdale College Insect Collection	HCIC0003327
Holocentropus	picicornis	(Stephens, 1836)	Animalia	Arthropoda	Insecta	Trichoptera	Polycentropodidae	2	Michigan	Livingston	E. S. George Reserve	42.4585	-84.0114	1952-06-24	I.J. Cantrall	University of Michigan, Ann Arbor	UMMZINS-05881
Holocentropus	picicornis	(Stephens, 1836)	Animalia	Arthropoda	Insecta	Trichoptera	Polycentropodidae	3	Michigan	Livingston	E. S. George Reserve	42.4585	-84.0114	1952-06-23	I.J. Cantrall	University of Michigan, Ann Arbor	UMMZINS-05880
Holocentropus	picicornis	(Stephens, 1836)	Animalia	Arthropoda	Insecta	Trichoptera	Polycentropodidae	1	Michigan	Livingston	E. S. George Reserve	42.4585	-84.0114	1952-06-15	I.J. Cantrall	University of Michigan, Ann Arbor	UMMZINS-05882
Holocentropus	picicornis	(Stephens, 1836)	Animalia	Arthropoda	Insecta	Trichoptera	Polycentropodidae	1	Michigan	Livingston	E. S. George Reserve	42.4585	-84.0114	1952-06-13	I.J. Cantrall	University of Michigan, Ann Arbor	UMMZINS-05879
Holocentropus	picicornis	(Stephens, 1836)	Animalia	Arthropoda	Insecta	Trichoptera	Polycentropodidae	2	Michigan	Livingston	E. S. George Reserve	42.4585	-84.0114	1952-06-11	I.J. Cantrall	University of Michigan, Ann Arbor	UMMZINS-03303
Holocentropus	picicornis	(Stephens, 1836)	Animalia	Arthropoda	Insecta	Trichoptera	Polycentropodidae	2	Michigan	Livingston	at light, E.S. George Reserve,	42.4585	-84.0114	1952-06-13	I.J. Cantrall	Ruiter personal collection	None
Hydropsyche	arinale	Ross, 1938	Animalia	Arthropoda	Insecta	Trichoptera	Hydropsychidae	1	Michigan	Menominee	Little Cedar River, 1.5 km N of Stephenson	45.4212	-87.6039	2010-06-26	R.E. DeWalt, E.W. Hernandez, M.M. Brown	Illinois Natural History Survey	Insect Collection 550145
Hydropsyche	placoda	Ross, 1941	Animalia	Arthropoda	Insecta	Trichoptera	Hydropsychidae	1	Michigan	Saginaw	Tittabawasee River, West Tittabawasee Road, near Zilwaukee	43.4833	-84.0917	2011-07-11	D.C. Houghton, et al.	Hillsdale College Insect Collection	HCIC0006164
Hydroptila	albicornis	Hagen, 1861	Animalia	Arthropoda	Insecta	Trichoptera	Hydroptilidae	1	Michigan	Menominee	Little Cedar River, G 18, 6 km west of Carney	45.5917	-87.6333	2011-07-09	R.E. DeWalt	Illinois Natural History Survey	UMSP000056235
Hydroptila	ampoda	Ross, 1941	Animalia	Arthropoda	Insecta	Trichoptera	Hydroptilidae	1	Michigan	Alger	Wagner Falls, MI 94/28, public access	46.3833	-86.6417	2011-07-16	D.C. Houghton, et al.	Hillsdale College Insect Collection	UMSP000055887
Hydroptila	ampoda	Ross, 1941	Animalia	Arthropoda	Insecta	Trichoptera	Hydroptilidae	1	Michigan	Keweenaw	Silver River, MI 26, Copper Country State Forest, east of Eagle Harbor	47.4583	-88.0667	2011-07-18	D.C. Houghton, et al.	Hillsdale College Insect Collection	UMSP000055944
Hydroptila	ampoda	Ross, 1941	Animalia	Arthropoda	Insecta	Trichoptera	Hydroptilidae	1	Michigan	Mackinac	Taylor Creek, 3 Mile Road, Lake Superior State Forest, near Hessel	46.1083	-84.425	2011-07-14	D.C. Houghton, et al.	Hillsdale College Insect Collection	UMSP000055955
Hydroptila	ampoda	Ross, 1941	Animalia	Arthropoda	Insecta	Trichoptera	Hydroptilidae	1	Michigan	Luce	Locke Creek, MI 417, North of Helmer	46.275	-85.7	2011-07-15	D.C. Houghton, et al.	Hillsdale College Insect Collection	UMSP000055976
Hydroptila	ampoda	Ross, 1941	Animalia	Arthropoda	Insecta	Trichoptera	Hydroptilidae	2	Michigan	Mackinac	Headwaters, Nunns Creek, Saint Ignace Road, Hiawatha National Forest	46.0583	-84.525	2011-07-14	D.C. Houghton, et al.	Hillsdale College Insect Collection	UMSP000055998
Hydroptila	ampoda	Ross, 1941	Animalia	Arthropoda	Insecta	Trichoptera	Hydroptilidae	1	Michigan	Alger	Slapneck Creek, MI 94, near Dixon	46.3333	-86.8917	2011-07-16	D.C. Houghton, et al.	Hillsdale College Insect Collection	UMSP000056031
Hydroptila	ampoda	Ross, 1941	Animalia	Arthropoda	Insecta	Trichoptera	Hydroptilidae	3	Michigan	Keweenaw	Central Creek, US 41, Copper Country State Forest, near Phoenix	47.3833	-88.2917	2011-07-18	D.C. Houghton, et al.	Hillsdale College Insect Collection	UMSP000056054
Hydroptila	ampoda	Ross, 1941	Animalia	Arthropoda	Insecta	Trichoptera	Hydroptilidae	4	Michigan	Alger	Dorsey Creek, MI 94, near Sundell	46.35	-87.1	2011-07-16	D.C. Houghton, et al.	Hillsdale College Insect Collection	UMSP000056093
Hydroptila	ampoda	Ross, 1941	Animalia	Arthropoda	Insecta	Trichoptera	Hydroptilidae	1	Michigan	Gogebic	Pinkerton Creek, South Boundary Road, Porcupine Mountains State Park	46.725	-89.8833	2011-07-17	D.C. Houghton, et al.	Hillsdale College Insect Collection	UMSP000056125
Hydroptila	antennopedia	Sykora and Harris, 1994	Animalia	Arthropoda	Insecta	Trichoptera	Hydroptilidae	54	Michigan	Alger	Dorsey Creek, MI 94, near Sundell	46.35	-87.1	2011-07-16	D.C. Houghton, et al.	Hillsdale College Insect Collection	UMSP000056079
Hydroptila	antennopedia	Sykora and Harris, 1994	Animalia	Arthropoda	Insecta	Trichoptera	Hydroptilidae	1	Michigan	Alger	Slapneck Creek, MI 94, near Dixon	46.3333	-86.8917	2011-07-16	D.C. Houghton, et al.	Hillsdale College Insect Collection	UMSP000056027
Hydroptila	antennopedia	Sykora and Harris, 1994	Animalia	Arthropoda	Insecta	Trichoptera	Hydroptilidae	9	Michigan	Alger	Miners River, MI H58, near Munising	46.4167	-86.5167	2011-07-17	D.C. Houghton, et al.	Hillsdale College Insect Collection	UMSP000056119
Hydroptila	antennopedia	Sykora and Harris, 1994	Animalia	Arthropoda	Insecta	Trichoptera	Hydroptilidae	12	Michigan	Cheboygan	Mill Creek, US 23, Mackinaw State Forest	45.7333	-84.6667	2011-07-02	D.C. Houghton, et al.	Hillsdale College Insect Collection	UMSP000056138
Hydroptila	antennopedia	Sykora and Harris, 1994	Animalia	Arthropoda	Insecta	Trichoptera	Hydroptilidae	6	Michigan	Emmet	Lake Michigan, Big Stone Bay, Wilderness State Park	45.7417	-84.9	2011-07-02	D.C. Houghton, et al.	Hillsdale College Insect Collection	UMSP000056001
Hydroptila	antennopedia	Sykora and Harris, 1994	Animalia	Arthropoda	Insecta	Trichoptera	Hydroptilidae	6	Michigan	Gogebic	Pinkerton Creek, South Boundary Road, Porcupine Mountains State Park	46.725	-89.8833	2011-07-17	D.C. Houghton, et al.	Hillsdale College Insect Collection	UMSP000056132
Hydroptila	antennopedia	Sykora and Harris, 1994	Animalia	Arthropoda	Insecta	Trichoptera	Hydroptilidae	1	Michigan	Keweenaw	Silver River, MI 26, Copper Country State Forest, east of Eagle Harbor	47.4583	-88.0667	2011-07-18	D.C. Houghton, et al.	Hillsdale College Insect Collection	UMSP000055942
Hydroptila	antennopedia	Sykora and Harris, 1994	Animalia	Arthropoda	Insecta	Trichoptera	Hydroptilidae	17	Michigan	Keweenaw	Central Creek, US 41, Copper Country State Forest, near Phoenix	47.3833	-88.2917	2011-07-18	D.C. Houghton, et al.	Hillsdale College Insect Collection	UMSP000056055
Hydroptila	antennopedia	Sykora and Harris, 1994	Animalia	Arthropoda	Insecta	Trichoptera	Hydroptilidae	5	Michigan	Marquette	Nelson Creek, MI 94, near Dukes	46.35	-87.2	2011-07-16	D.C. Houghton, et al.	Hillsdale College Insect Collection	UMSP000056009
Hydroptila	angusta	Ross, 1938	Animalia	Arthropoda	Insecta	Trichoptera	Hydroptilidae	41	Michigan	Saginaw	Tittabawasee River, West Tittabawasee Road, near Zilwaukee	43.4833	-84.0917	2011-07-11	D.C. Houghton, et al.	Hillsdale College Insect Collection	HCIC150603
Hydroptila	angusta	Ross, 1938	Animalia	Arthropoda	Insecta	Trichoptera	Hydroptilidae	4	Michigan	Saginaw	Flint River, MI 13, nr. Saginaw	43.3083	-83.95	2011-07-11	D.C. Houghton, et al.	Hillsdale College Insect Collection	HCIC150859
Hydroptila	delineata	Morton, 1905	Animalia	Arthropoda	Insecta	Trichoptera	Hydroptilidae	1	Michigan	Alger	Dorsey Creek, MI 94, near Sundell	46.35	-87.1	2011-07-16	D.C. Houghton, et al.	Hillsdale College Insect Collection	UMSP000056081
Hydroptila	nicoli	Ross, 1941	Animalia	Arthropoda	Insecta	Trichoptera	Hydroptilidae	1	Michigan	Luce	Locke Creek, MI 417, North of Helmer	46.275	-85.7	2011-07-15	D.C. Houghton, et al.	Hillsdale College Insect Collection	UMSP000055971
Hydroptila	salmo	Ross, 1941	Animalia	Arthropoda	Insecta	Trichoptera	Hydroptilidae	1	Michigan	Chippewa	Hendrie River, MI 28, near Hubert Corners	46.3167	-85.2	2011-07-15	D.C. Houghton, et al.	Hillsdale College Insect Collection	HCIC150864
Hydroptila	salmo	Ross, 1941	Animalia	Arthropoda	Insecta	Trichoptera	Hydroptilidae	1	Michigan	Marquette	Pine River, Entrance Road, Huron Mountains Club	46.8833	-87.8667	2015-06-28	D.C. Houghton, et al.	Hillsdale College Insect Collection	HCIC150930
Hydroptila	scolops	Ross, 1938	Animalia	Arthropoda	Insecta	Trichoptera	Hydroptilidae	2	Michigan	Livingston	E.S. George Reserve	42.4585	-84.0114	1953-07-24	I.J. Cantrall	University of Michigan, Ann Arbor	UMMZINS-02423
Hydroptila	scolops	Ross, 1938	Animalia	Arthropoda	Insecta	Trichoptera	Hydroptilidae	16	Michigan	Crawford	Au Sable River	46.6583	-84.6444	1950-08-09	J.W. Leonard, F.A. Leonard	University of Michigan, Ann Arbor	UMMZINS-02424
Hydroptila	tortosa	Ross, 1938	Animalia	Arthropoda	Insecta	Trichoptera	Hydroptilidae	1	Michigan	Marquette	Pine River, Entrance Road, Huron Mountains Club	46.8833	-87.8667	2015-06-28	D.C. Houghton, et al.	Hillsdale College Insect Collection	HCIC150931
Hydroptila	tortosa	Ross, 1938	Animalia	Arthropoda	Insecta	Trichoptera	Hydroptilidae	7	Michigan	Otsego	Cornwall Creek, Twin Lake Road, Pigeon River Country State Forest	45.2083	-84.4	2011-06-20	D.C. Houghton, et al.	Hillsdale College Insect Collection	UMSP000055932
Hydroptila	tusculum	Ross, 1947	Animalia	Arthropoda	Insecta	Trichoptera	Hydroptilidae	1	Michigan	Mason	Big Sable River, Stephens Road, near Freesoil	44.1083	-86.2	2013-07-16	D.C. Houghton, et al.	Hillsdale College Insect Collection	HCIC150941
Ithytrichia	clavata	Morton, 1905	Animalia	Arthropoda	Insecta	Trichoptera	Hydroptilidae	3	Michigan	Isabelle	Chippewa River, South Shepherd Road, near Mount Pleasant	43.6167	-84.6833	2015-09-15	D.C. Houghton, et al.	Hillsdale College Insect Collection	HCIC0003426
Ithytrichia	clavata	Morton, 1905	Animalia	Arthropoda	Insecta	Trichoptera	Hydroptilidae	13	Michigan	Leelanau	Crystal River, Fisher Road, 2.4 km east of Glen Arbor, Sleeping Bear Dunes National Lakeshore	44.9003	-85.9553	2015-08-13	R.E. DeWalt	Illinois Natural History Survey	HCIC1600264
Ithytrichia	clavata	Morton, 1905	Animalia	Arthropoda	Insecta	Trichoptera	Hydroptilidae	15	Michigan	Benzie	Loon Lake, public access	44.7092	-86.1264	2015-06-27	R.E. DeWalt	Illinois Natural History Survey	HCIC152061
Ithytrichia	clavata	Morton, 1905	Animalia	Arthropoda	Insecta	Trichoptera	Hydroptilidae	1	Michigan	Gogebic	Presque Isle River, Nawadaha Falls, South Boundary Trail, Porcupine Mountains State Park	46.7	-89.9667	2011-07-17	D.C. Houghton, et al.	Hillsdale College Insect Collection	HCIC150585
Ithytrichia	clavata	Morton, 1905	Animalia	Arthropoda	Insecta	Trichoptera	Hydroptilidae	3	Michigan	Saginaw	Tittabawasee River, West Tittabawasee Road, near Zilwaukee	43.4833	-84.0917	2011-07-11	D.C. Houghton, et al.	Hillsdale College Insect Collection	HCIC150611
Ithytrichia	clavata	Morton, 1905	Animalia	Arthropoda	Insecta	Trichoptera	Hydroptilidae	4	Michigan	Midland	Carl Drain, McGrudger Road, Au Sable State Forest	43.6167	-84.5083	2011-07-10	D.C. Houghton, et al.	Hillsdale College Insect Collection	HCIC150499
Ithytrichia	clavata	Morton, 1905	Animalia	Arthropoda	Insecta	Trichoptera	Hydroptilidae	125	Michigan	Benzie	Loon Lake, public access on east side, Sleeping Bear Dunes NLS	44.7092	-86.1264	2014-07-26	R.E. DeWalt, S.K. Ferguson	Illinois Natural History Survey	Insect Collection 789899
Ithytrichia	clavata	Morton, 1905	Animalia	Arthropoda	Insecta	Trichoptera	Hydroptilidae	1	Michigan	Benzie	Mud Lake, 150 m SE from gate along shore, at gate to fish weir, Sleeping Bear Dunes NLS	44.72	-86.1292	2014-07-26	R.E. DeWalt, S.K. Ferguson	Illinois Natural History Survey	Insect Collection 789776
Ithytrichia	clavata	Morton, 1905	Animalia	Arthropoda	Insecta	Trichoptera	Hydroptilidae	7	Michigan	Benzie	Mud Lake, 150 m SE from gate along shore, at gate to fish weir, Sleeping Bear Dunes NLS	44.72	-86.1292	2014-07-26	R.E. DeWalt, S.K. Ferguson	Illinois Natural History Survey	Insect Collection 789827
Ithytrichia	clavata	Morton, 1905	Animalia	Arthropoda	Insecta	Trichoptera	Hydroptilidae	6	Michigan	Benzie	Mud Lake, 150 m SE from gate along shore, at gate to fish weir, Sleeping Bear Dunes NLS	44.72	-86.1292	2014-07-26	R.E. DeWalt, S.K. Ferguson	Illinois Natural History Survey	Insect Collection 789830
Ithytrichia	clavata	Morton, 1905	Animalia	Arthropoda	Insecta	Trichoptera	Hydroptilidae	1	Michigan	Benzie	Platte River, at El Dorado canoe launch, Sleeping Bear Dunes NLS	44.7264	-86.1431	2014-06-14	R.E. DeWalt	Illinois Natural History Survey	Insect Collection 789591
Ithytrichia	clavata	Morton, 1905	Animalia	Arthropoda	Insecta	Trichoptera	Hydroptilidae	44	Michigan	Benzie	Platte River, at El Dorado canoe launch, Sleeping Bear Dunes NLS	44.7264	-86.1431	2014-07-26	R.E. DeWalt, S.K. Ferguson	Illinois Natural History Survey	Insect Collection 789771
Ithytrichia	clavata	Morton, 1905	Animalia	Arthropoda	Insecta	Trichoptera	Hydroptilidae	30	Michigan	Benzie	Platte River, at El Dorado canoe launch, Sleeping Bear Dunes NLS	44.7264	-86.1431	2014-07-26	R.E. DeWalt, S.K. Ferguson	Illinois Natural History Survey	Insect Collection 789772
Lepidostoma	carrolli	Flint, 1958	Animalia	Arthropoda	Insecta	Trichoptera	Lepidostomatidae	1	Michigan	Lake	Fairbanks Creek, Across 4 1/2 mile road from G.H. Gordon BioStation	44.0417	-85.5028	2011-09-01	D.C. Houghton, et al.	Hillsdale College Insect Collection	UMSP000056872
Lepidostoma	liba	Ross, 1941	Animalia	Arthropoda	Insecta	Trichoptera	Lepidostomatidae	1	Michigan	Cheboygan	Seeps Little Carp River, 8 km E Pellston, University of Michigan Biological Station	45.5552	-84.6844	1982-08-16	M. Wetzel	Illinois Natural History Survey	Insect Collection 791222
Limnephilus	argenteus	Banks, 1914	Animalia	Arthropoda	Insecta	Trichoptera	Limnephilidae	1	Michigan	Chippewa	Tahquamenon River, MI 28, East of Strong's Corner	46.35	-84.9667	2011-07-15	D.C. Houghton, et al.	Hillsdale College Insect Collection	UMSP000055786
Limnephilus	extractus	Walker, 1852	Animalia	Arthropoda	Insecta	Trichoptera	Limnephilidae	1	Michigan	Keweenaw	Isle Royale	48.0004	-88.834	1959-06-27	B.A. Mech	Illinois Natural History Survey	Trichoptera 13161
Limnephilus	janus	Ross, 1938	Animalia	Arthropoda	Insecta	Trichoptera	Limnephilidae	7	Michigan	Alger	Ackerman Lake, MI 94, Hiawatha National Forest, near Dixon	46.3333	-86.8	2011-07-16	D.C. Houghton, et al.	Hillsdale College Insect Collection	UMSP000054482
Micrasema	charonis	Banks, 1914	Animalia	Arthropoda	Insecta	Trichoptera	Brachycentridae	3	Michigan	Kalamazoo	Kalamazoo River, 1 km E Galesburg at 37th St. bridge	42.2884	-85.4063	2010-06-06	R.E. DeWalt	Illinois Natural History Survey	Trichoptera 25348
Micrasema	charonis	Banks, 1914	Animalia	Arthropoda	Insecta	Trichoptera	Brachycentridae	2	Michigan	Crawford	Au Sable River, nr. Grayling	44.6638	-84.7408	1949-06-12	J.W. Leonard, H.H. Ross	Illinois Natural History Survey	Insect Collection 563634
Neotrichia	minutisimella	Chambers, 1873	Animalia	Arthropoda	Insecta	Trichoptera	Hydroptilidae	1	Michigan	Gogebic	Presque Isle River, Nawadaha Falls, South Boundary Trail, Porcupine Mountains State Park	46.7	-89.9667	2011-07-17	D.C. Houghton, et al.	Hillsdale College Insect Collection	HCIC150587
Neotrichia	okopa	Ross, 1939	Animalia	Arthropoda	Insecta	Trichoptera	Hydroptilidae	9	Michigan	Menominee	Little Cedar River, G 18, 6 km west of Carney	45.5917	-87.6333	2011-07-09	R.E. DeWalt	Illinois Natural History Survey	UMSP000056236
Neureclipsis	piersoni	Frazer and Harris, 1991	Animalia	Arthropoda	Insecta	Trichoptera	Polycentropodidae	2	Michigan	Benzie	Platte River, at El Dorado canoe launch, Sleeping Bear Dunes NLS	44.7265	-86.143	2014-07-26	R.E. DeWalt, S.K. Ferguson	Illinois Natural History Survey	Insect Collection 789734
Neureclipsis	piersoni	Frazer and Harris, 1991	Animalia	Arthropoda	Insecta	Trichoptera	Polycentropodidae	1	Michigan	Leelanau	Shalda Creek, along MI-22, Sleeping Bear Dunes NLS	44.9337	-85.8907	2014-06-13	R.E. DeWalt	Illinois Natural History Survey	Insect Collection 789550
Neureclipsis	piersoni	Frazer and Harris, 1991	Animalia	Arthropoda	Insecta	Trichoptera	Polycentropodidae	1	Michigan	Benzie	Platte River, at MI-22, Sleeping Bear Dunes NLS	44.7119	-86.1198	2014-06-13	R.E. DeWalt	Illinois Natural History Survey	Insect Collection 789560
Neureclipsis	piersoni	Frazer and Harris, 1991	Animalia	Arthropoda	Insecta	Trichoptera	Polycentropodidae	5	Michigan	Benzie	Loon Lake, public access, Sleeping Bear Dunes NLS	44.7091	-86.1265	2014-07-26	R.E. DeWalt, S.K. Ferguson	Illinois Natural History Survey	Insect Collection 789861
Neureclipsis	piersoni	Frazer and Harris, 1991	Animalia	Arthropoda	Insecta	Trichoptera	Polycentropodidae	1	Michigan	Leelanau	Shalda Creek, at Lake Michigan Rd., Sleeping Bear Dunes NLS	44.947	-85.8852	2014-06-13	R.E. DeWalt	Illinois Natural History Survey	Insect Collection 789497
Nyctiophylax	serratus	Lago and Harris, 1985	Animalia	Arthropoda	Insecta	Trichoptera	Polycentropodidae	1	Michigan	Benzie	Mud Lake, at gate to fish weir, Sleeping Bear Dunes NLS	44.7201	-86.1291	2014-07-26	R.E. DeWalt, S.K. Ferguson	Illinois Natural History Survey	Insect Collection 789778
Ochrotrichia	riesi	Ross, 1944	Animalia	Arthropoda	Insecta	Trichoptera	Hydroptilidae	2	Michigan	Cheboygan	Seeps Little Carp River, 8 km E Pellston, University of Michigan Biological Station	45.5552	-84.6844	1982-08-16	M. Wetzel	Illinois Natural History Survey	Insect Collection 791225
Oecetis	ditissa	Ross, 1966	Animalia	Arthropoda	Insecta	Trichoptera	Leptoceridae	1	Michigan	Benzie	Mud Lake, 150 m SE from gate along shore, at gate to fish weir, Sleeping Bear Dunes NLS	44.7201	-86.1291	2014-07-26	R.E. DeWalt, S.K. Ferguson	Illinois Natural History Survey	Insect Collection 789799
Oecetis	nocturna	Ross, 1966	Animalia	Arthropoda	Insecta	Trichoptera	Leptoceridae	1	Michigan	Huron	Pine Bog River, Etzler Road, near Port Huron	43.9444	-83.125	2013-07-15	D.C. Houghton, et al.	Hillsdale College Insect Collection	HCIC0001568
Oecetis	nocturna	Ross, 1966	Animalia	Arthropoda	Insecta	Trichoptera	Leptoceridae	1	Michigan	Lake	Little Manistee River, 18 Mile Bridge, Manistee National Forest	44.1417	-86.025	2011-06-25	D.C. Houghton, et al.	Hillsdale College Insect Collection	UMSP000055005
Oecetis	ochracea	(Curtis, 1825)	Animalia	Arthropoda	Insecta	Trichoptera	Leptoceridae	1	Michigan	Menominee	Little Cedar River, 1.5 km N of Stephenson	45.4212	-87.6039	2010-06-26	R.E. DeWalt, E.W. Hernandez, M.M. Brown	Illinois Natural History Survey	Insect Collection 550154
Oecetis	ochracea	(Curtis, 1825)	Animalia	Arthropoda	Insecta	Trichoptera	Leptoceridae	1	Michigan	Wayne	City of Detroit	42.3314	-83.0458	1933-05-22	?	Illinois Natural History Survey	Trichoptera 10526
Oecetis	ochracea	(Curtis, 1825)	Animalia	Arthropoda	Insecta	Trichoptera	Leptoceridae	1	Michigan	Wayne	City of Detroit	42.3314	-83.0458	1933-07-13	?	Illinois Natural History Survey	Trichoptera 10533
Oxyethira	araya	Ross, 1941	Animalia	Arthropoda	Insecta	Trichoptera	Hydroptilidae	1	Michigan	Alger	Slapneck Creek, MI 94, near Dixon	46.3333	-86.8917	2011-07-16	D.C. Houghton, et al.	Hillsdale College Insect Collection	HCIC150594
Oxyethira	itascae	Monson and Holzenthal, 1993	Animalia	Arthropoda	Insecta	Trichoptera	Hydroptilidae	1	Michigan	Iosco	Roy Creek, Cruzen Road #2, near Oscoda	44.5506	-83.4626	2014-07-22	D.C. Houghton, et al.	Hillsdale College Insect Collection	HCIC150263
Oxyethira	itascae	Monson and Holzenthal, 1993	Animalia	Arthropoda	Insecta	Trichoptera	Hydroptilidae	1	Michigan	Chippewa	Hendrie River, MI 28, near Hubert Corners	46.3167	-85.2	2011-07-15	D.C. Houghton, et al.	Hillsdale College Insect Collection	HCIC150952
Oxyethira	itascae	Monson and Holzenthal, 1993	Animalia	Arthropoda	Insecta	Trichoptera	Hydroptilidae	1	Michigan	Oscoda	West Branch, Big Creek, Michigan 72, Huron National Forest	44.6167	-84.2833	2011-07-18	D.C. Houghton, et al.	Hillsdale College Insect Collection	UMSP000056097
Oxyethira	itascae	Monson and Holzenthal, 1993	Animalia	Arthropoda	Insecta	Trichoptera	Hydroptilidae	1	Michigan	Charlevoix	Mover Creek, US 131, Mackinaw State Forest	45.125	-84.8833	2011-07-03	D.C. Houghton, et al.	Hillsdale College Insect Collection	UMSP000055872
Oxyethira	sida	Blickle and Morse, 1954	Animalia	Arthropoda	Insecta	Trichoptera	Hydroptilidae	3	Michigan	Chippewa	Hendrie River, MI 28, near Hubert Corners	46.3167	-85.2	2011-07-15	D.C. Houghton, et al.	Hillsdale College Insect Collection	HCIC150933
Oxyethira	sida	Blickle and Morse, 1954	Animalia	Arthropoda	Insecta	Trichoptera	Hydroptilidae	1	Michigan	Clare	South Branch, Tobacco Rver, Grant Road, Au Sable State Forest	43.825	-84.7917	2011-07-10	D.C. Houghton, et al.	Hillsdale College Insect Collection	HCIC150457
Oxyethira	sida	Blickle and Morse, 1954	Animalia	Arthropoda	Insecta	Trichoptera	Hydroptilidae	3	Michigan	Alpena	Brush Creek, Voyer Lake Road	45.0917	-84.05	2014-07-21	D.C. Houghton, et al.	Hillsdale College Insect Collection	HCIC150362
Oxyethira	sida	Blickle and Morse, 1954	Animalia	Arthropoda	Insecta	Trichoptera	Hydroptilidae	1	Michigan	Alger	Wagner Falls, MI 94/28, public access	46.3833	-86.6417	2011-07-16	D.C. Houghton, et al.	Hillsdale College Insect Collection	UMSP000055892
Oxyethira	sida	Blickle and Morse, 1954	Animalia	Arthropoda	Insecta	Trichoptera	Hydroptilidae	2	Michigan	Grand Traverse	Unnamed Spring, US 31, nr. Interlochen, Pere Marquette State Forest	44.6583	-85.7833	2011-07-04	D.C. Houghton, et al.	Hillsdale College Insect Collection	UMSP000055940
Plectrocnemia	icula	Ross, 1941	Animalia	Arthropoda	Insecta	Trichoptera	Polycentropodidae	1	Michigan	Marquette	Salmon Trout River, Middle Falls, Huron Mountains Club	46.8083	-87.8333	2015-06-28	D.C. Houghton, et al.	Hillsdale College Insect Collection	HCIC150139
Plectrocnemia	icula	Ross, 1941	Animalia	Arthropoda	Insecta	Trichoptera	Polycentropodidae	2	Michigan	Luce	Locke Creek, MI 417, North of Helmer	46.275	-85.7	2011-07-15	D.C. Houghton, et al.	Hillsdale College Insect Collection	UMSP000054782
Plectrocnemia	icula	Ross, 1941	Animalia	Arthropoda	Insecta	Trichoptera	Polycentropodidae	2	Michigan	Alger	Falls, Miners River, Pictured Rocks National Lakeshore	46.4667	-86.5333	2011-07-16	D.C. Houghton, et al.	Hillsdale College Insect Collection	UMSP000054941
Plectrocnemia	icula	Ross, 1941	Animalia	Arthropoda	Insecta	Trichoptera	Polycentropodidae	1	Michigan	Kalkaska	Goose Creek, Hwy 612, Pere Marquette State Forest	44.7722	-84.8667	2010-07-11	D.C. Houghton, et al.	Hillsdale College Insect Collection	UMSP000055797
Plectrocnemia	icula	Ross, 1941	Animalia	Arthropoda	Insecta	Trichoptera	Polycentropodidae	4	Michigan	Chippewa	Tahquamenon River, MI 28, East of Strong's Corner	46.35	-84.9667	2011-07-15	D.C. Houghton, et al.	Hillsdale College Insect Collection	UMSP000055787
Rhyacophila	glaberrima	Ulmer, 1907	Animalia	Arthropoda	Insecta	Trichoptera	Rhyacophilidae	1	Michigan	Lake	Pere Marquette River, 3.5 km S Baldwin at MI-37	43.8573	-85.8513	2010-06-03	R.E. DeWalt, M. Pessino, M.M. Brown, E. Hernandez	Illinois Natural History Survey	Insect Collection 564487
Stactobiella	delira	Ross, 1938	Animalia	Arthropoda	Insecta	Trichoptera	Hydroptilidae	4	Michigan	Luce	East Branch, Two Hearted River, FR 412, Pike Lake Road, Lake Superior State Forest	46.6417	-85.4833	2011-07-15	D.C. Houghton, et al.	Hillsdale College Insect Collection	HCIC150898
Stactobiella	delira	Ross, 1938	Animalia	Arthropoda	Insecta	Trichoptera	Hydroptilidae	7	Michigan	Alger	Falls, Miners River, Pictured Rocks National Lakeshore	46.4667	-86.5333	2011-07-16	D.C. Houghton, et al.	Hillsdale College Insect Collection	UMSP000055957
Stactobiella	delira	Ross, 1938	Animalia	Arthropoda	Insecta	Trichoptera	Hydroptilidae	14	Michigan	Cheboygan	Mill Creek, US 23, Mackinaw State Forest	45.7333	-84.6667	2011-07-02	D.C. Houghton, et al.	Hillsdale College Insect Collection	UMSP000056133
Stactobiella	palmata	Ross, 1938	Animalia	Arthropoda	Insecta	Trichoptera	Hydroptilidae	2	Michigan	Hillsdale	Clear Fork Creek, Sarah Jane's Sanctuary, Michigan Nature Association	41.7	-84.6389	2015-06-28	D.C. Houghton, et al.	Hillsdale College Insect Collection	HCIC151017
Stactobiella	palmata	Ross, 1938	Animalia	Arthropoda	Insecta	Trichoptera	Hydroptilidae	1	Michigan	Menominee	Little Cedar River, G 18, 6 km west of Carney	45.5917	-87.6333	2011-07-09	R.E. DeWalt	Illinois Natural History Survey	UMSP000056232
Stactobiella	palmata	Ross, 1938	Animalia	Arthropoda	Insecta	Trichoptera	Hydroptilidae	9	Michigan	Mecosta	Muskegon River, Hersey Road Public Access, near Hersey	43.85	-85.4333	2011-06-18	D.C. Houghton, et al.	Hillsdale College Insect Collection	UMSP000055897
Stactobiella	palmata	Ross, 1938	Animalia	Arthropoda	Insecta	Trichoptera	Hydroptilidae	3	Michigan	Alger	Falls, Miners River, Pictured Rocks National Lakeshore	46.4667	-86.5333	2011-07-16	D.C. Houghton, et al.	Hillsdale College Insect Collection	UMSP000055958
Stactobiella	palmata	Ross, 1938	Animalia	Arthropoda	Insecta	Trichoptera	Hydroptilidae	1	Michigan	Gogebic	Pinkerton Creek, South Boundary Road, Porcupine Mountains State Park	46.725	-89.8833	2011-07-17	D.C. Houghton, et al.	Hillsdale College Insect Collection	UMSP000056128
Triaenodes	melacus	Ross, 1947	Animalia	Arthropoda	Insecta	Trichoptera	Leptoceridae	1	Michigan	Hillsdale	Pond #W21496, Sarah Jane's Sanctuary, Michigan Nature Association	41.7083	-84.6333	2015-06-18	D.C. Houghton, et al.	Hillsdale College Insect Collection	HCIC151018
Triaenodes	melacus	Ross, 1947	Animalia	Arthropoda	Insecta	Trichoptera	Leptoceridae	3	Michigan	Hillsdale	Pond #W21527, Sarah Jane's Sanctuary, Michigan Nature Association	41.7042	-84.6375	2015-06-28	D.C. Houghton, et al.	Hillsdale College Insect Collection	HCIC150679
Triaenodes	melacus	Ross, 1947	Animalia	Arthropoda	Insecta	Trichoptera	Leptoceridae	2	Michigan	Hillsdale	Clear Fork Creek, Sarah Jane's Sanctuary, Michigan Nature Association	41.7	-84.6389	2015-06-28	D.C. Houghton, et al.	Hillsdale College Insect Collection	HCIC150978
